# Supplementary material for: CPNE5 overexpression inhibits cardiomyocytes apoptosis by promoting the degradation of FAS receptor
Source: iScience. 2025 Aug 6;28(9):113302. doi: 10.1016/j.isci.2025.113302 (PMC12398889; doi:10.1016/j.isci.2025.113302)
Supplement: Data S1. RT-qPCR [file mmc3.xlsx]

## Sheet: FIG 4I
The samples used for plotting in Figure 4I were Flag-vector 1, 2, 3, 4, 5 for the Flag-vector group and Flag-Cpne5 1, 2, 3, 4, 5 for the Flag-Cpne5 group.
the first batch:Flag-vector (n=3) vs Flag-Cpne5 (n=3)
Sample Name	Target Name	CT	Ct Mean
Flag-vector 1	FAS	23.1114	23.0903
Flag-vector 1	FAS	23.1979	23.0903
Flag-vector 1	FAS	22.9615	23.0903
Flag-vector 1	β-actin	15.6196	15.6807
Flag-vector 1	β-actin	15.8244	15.6807
Flag-vector 1	β-actin	15.598	15.6807
Flag-vector 2	FAS	23.1987	23.1213
Flag-vector 2	FAS	23.1264	23.1213
Flag-vector 2	FAS	23.0388	23.1213
Flag-vector 2	β-actin	15.4101	15.7952
Flag-vector 2	β-actin	15.9575	15.7952
Flag-vector 2	β-actin	16.0179	15.7952
Flag-vector 3	FAS	23.0607	22.9189
Flag-vector 3	FAS	22.8822	22.9189
Flag-vector 3	FAS	22.8137	22.9189
Flag-vector 3	β-actin	15.2553	15.3241
Flag-vector 3	β-actin	15.3005	15.3241
Flag-vector 3	β-actin	15.4166	15.3241
Flag-Cpne5 1	FAS	23.0171	23.0848
Flag-Cpne5 1	FAS	23.1176	23.0848
Flag-Cpne5 1	FAS	23.1196	23.0848
Flag-Cpne5 1	β-actin	15.5144	15.63
Flag-Cpne5 1	β-actin	15.6665	15.63
Flag-Cpne5 1	β-actin	15.7093	15.63
Flag-Cpne5 2	FAS	23.187	23.0355
Flag-Cpne5 2	FAS	22.9061	23.0355
Flag-Cpne5 2	FAS	23.0135	23.0355
Flag-Cpne5 2	β-actin	15.5353	15.499
Flag-Cpne5 2	β-actin	15.5648	15.499
Flag-Cpne5 2	β-actin	15.3971	15.499
Flag-Cpne5 3	FAS	22.9538	22.8818
Flag-Cpne5 3	FAS	22.9535	22.8818
Flag-Cpne5 3	FAS	22.7382	22.8818
Flag-Cpne5 3	β-actin	15.3551	15.329
Flag-Cpne5 3	β-actin	15.4562	15.329
Flag-Cpne5 3	β-actin	15.1758	15.329
Process of analysis(the first batch)
Sample Name	ΔCT = CT(FAS) − CT(β-actin)	ΔCT Control average(control group:Flag-vector 1,Flag-vector 2,Flag-vector 3)	ΔΔCT =ΔCT-ΔCT Control average(control group)	Relative expression=2^-(ΔΔCT)
Flag-vector 1	7.40962	7.4435	-0.033885	1.02377
Flag-vector 2	7.32613	7.4435	-0.117373	1.08476
Flag-vector 3	7.59476	7.4435	0.151258	0.900465
Flag-Cpne5 1	7.45473	7.4435	0.0112257	0.992249
Flag-Cpne5 2	7.53646	7.4435	0.0929632	0.937595
Flag-Cpne5 3	7.55278	7.4435	0.109275	0.927054
the second batch:Flag-vector (n=2) vs Flag-Cpne5 (n=2)
Sample Name	Target Name	CT	Ct Mean
Flag-vector 4	FAS	22.5537	22.6488
Flag-vector 4	FAS	22.5727	22.6488
Flag-vector 4	FAS	22.8199	22.6488
Flag-vector 4	β-actin	20.5803	20.5783
Flag-vector 4	β-actin	20.5487	20.5783
Flag-vector 4	β-actin	20.6059	20.5783
Flag-vector 5	FAS	22.4478	22.4816
Flag-vector 5	FAS	22.4748	22.4816
Flag-vector 5	FAS	22.522	22.4816
Flag-vector 5	β-actin	20.7526	20.6307
Flag-vector 5	β-actin	20.6807	20.6307
Flag-vector 5	β-actin	20.459	20.6307
Flag-Cpne5 4	FAS	22.9442	22.9116
Flag-Cpne5 4	FAS	22.8122	22.9116
Flag-Cpne5 4	FAS	22.9783	22.9116
Flag-Cpne5 4	β-actin	21.0075	20.8494
Flag-Cpne5 4	β-actin	20.7891	20.8494
Flag-Cpne5 4	β-actin	20.7518	20.8494
Flag-Cpne5 5	FAS	22.8234	22.9014
Flag-Cpne5 5	FAS	22.8375	22.9014
Flag-Cpne5 5	FAS	23.0433	22.9014
Flag-Cpne5 5	β-actin	21.0812	20.9762
Flag-Cpne5 5	β-actin	20.8843	20.9762
Flag-Cpne5 5	β-actin	20.9631	20.9762
Process of analysis(the second batch)
Sample Name	ΔCT = CT(FAS) − CT(β-actin)	ΔCT Control average(control group:Flag-vector 4,Flag-vector 5)	ΔΔCT =ΔCT-ΔCT Control average(control group)	Relative expression=2^-(ΔΔCT)
Flag-vector 4	2.07049	1.96065	0.109839	0.926691
Flag-vector 5	1.85081	1.96065	-0.109839	1.07911
Flag-Cpne5 4	2.06214	1.96065	0.101481	0.932075
Flag-Cpne5 5	1.92523	1.96065	-0.0354223	1.02486

## Sheet: FIG S1B
The samples used for plotting in Figure S1B were AAV9-Ctrl 1, 2, 3 for the AAV9-Ctrl group and AAV9-OE-Cpne5 1, 2, 4 for the AAV9-OE-Cpne5 group.
the first batch:AAV9-Ctrl(n=2) vs AAV9-OE-Cpne5(n=2)
Sample Name	Target Name	CT	Ct Mean
AAV9-Ctrl 1	CPNE5	30.963	30.8826
AAV9-Ctrl 1	CPNE5	30.8799	30.8826
AAV9-Ctrl 1	CPNE5	30.8049	30.8826
AAV9-Ctrl 1	β-actin	20.8706	20.7713
AAV9-Ctrl 1	β-actin	20.7745	20.7713
AAV9-Ctrl 1	β-actin	20.6689	20.7713
AAV9-Ctrl 2	CPNE5	31.1783	31.4264
AAV9-Ctrl 2	CPNE5	31.5773	31.4264
AAV9-Ctrl 2	CPNE5	31.5236	31.4264
AAV9-Ctrl 2	β-actin	20.6919	20.7398
AAV9-Ctrl 2	β-actin	20.6947	20.7398
AAV9-Ctrl 2	β-actin	20.8328	20.7398
AAV9-OE-Cpne5 1	CPNE5	21.9095	21.8895
AAV9-OE-Cpne5 1	CPNE5	21.8997	21.8895
AAV9-OE-Cpne5 1	CPNE5	21.8595	21.8895
AAV9-OE-Cpne5 1	β-actin	20.7993	20.7589
AAV9-OE-Cpne5 1	β-actin	20.7045	20.7589
AAV9-OE-Cpne5 1	β-actin	20.7728	20.7589
AAV9-OE-Cpne5 2	CPNE5	22.1597	22.2065
AAV9-OE-Cpne5 2	CPNE5	22.1968	22.2065
AAV9-OE-Cpne5 2	CPNE5	22.2631	22.2065
AAV9-OE-Cpne5 2	β-actin	20.8439	21.025
AAV9-OE-Cpne5 2	β-actin	21.1753	21.025
AAV9-OE-Cpne5 2	β-actin	21.0557	21.025
Process of analysis(the first batch)
Sample Name	ΔCT = CT(CPNE5) − CT(β-actin)	ΔCT Control average(control group:AAV9-Ctrl 1, AAV9-Ctrl 2)	ΔΔCT =ΔCT-ΔCT Control average(control group)	Relative expression=2^-(ΔΔCT)
AAV9-Ctrl 1	10.1113	10.3989	-0.287652	1.22065
AAV9-Ctrl 2	10.6866	10.3989	0.287652	0.819234
AAV9-OE-Cpne5 1	1.13064	10.3989	-9.26829	616.642
AAV9-OE-Cpne5 2	1.18155	10.3989	-9.21738	595.262
the second batch:AAV9-Ctrl(n=3) vs AAV9-OE-Cpne5(n=2)
Sample Name	Target Name	CT	Ct Mean
AAV9-Ctrl 3	CPNE5	32.2013	32.1603
AAV9-Ctrl 3	CPNE5	36.1380767822266(delete this technical duplicate)	32.1603
AAV9-Ctrl 3	CPNE5	32.1193	32.1603
AAV9-Ctrl 3	β-actin	20.8393	20.5164
AAV9-Ctrl 3	β-actin	20.4904	20.5164
AAV9-Ctrl 3	β-actin	20.2196	20.5164
AAV9-Ctrl 4	CPNE5	32.0321	31.3875
AAV9-Ctrl 4	CPNE5	31.4015	31.3875
AAV9-Ctrl 4	CPNE5	30.7288	31.3875
AAV9-Ctrl 4	β-actin	19.8716	19.8951
AAV9-Ctrl 4	β-actin	19.8731	19.8951
AAV9-Ctrl 4	β-actin	19.9405	19.8951
AAV9-Ctrl 5	CPNE5	32.0636	31.4987
AAV9-Ctrl 5	CPNE5	31.182	31.4987
AAV9-Ctrl 5	CPNE5	31.2505	31.4987
AAV9-Ctrl 5	β-actin	20.05	19.8642
AAV9-Ctrl 5	β-actin	19.861	19.8642
AAV9-Ctrl 5	β-actin	19.6817	19.8642
AAV9-OE-Cpne5 3	CPNE5	20.7997	20.6507
AAV9-OE-Cpne5 3	CPNE5	20.5462	20.6507
AAV9-OE-Cpne5 3	CPNE5	20.6061	20.6507
AAV9-OE-Cpne5 3	β-actin	19.8924	19.6406
AAV9-OE-Cpne5 3	β-actin	19.682	19.6406
AAV9-OE-Cpne5 3	β-actin	19.3475	19.6406
AAV9-OE-Cpne5 4	CPNE5	21.9687	21.9904
AAV9-OE-Cpne5 4	CPNE5	21.9534	21.9904
AAV9-OE-Cpne5 4	CPNE5	22.049	21.9904
AAV9-OE-Cpne5 4	β-actin	19.9799	20.0057
AAV9-OE-Cpne5 4	β-actin	19.9842	20.0057
AAV9-OE-Cpne5 4	β-actin	20.0529	20.0057
Process of analysis(the second batch)
Sample Name	ΔCT = CT(CPNE5) − CT(β-actin)	ΔCT Control average(control group:AAV9-Ctrl 3, AAV9-Ctrl 4, AAV9-Ctr5 )	ΔΔCT =ΔCT-ΔCT Control average(control group)	Relative expression=2^-(ΔΔCT)
AAV9-Ctrl 3	11.6439	11.5902	0.0536245	0.963513
AAV9-Ctrl 4	11.4924	11.5902	-0.0978266	1.07016
AAV9-Ctrl 5	11.6344	11.5902	0.0442022	0.969826
AAV9-OE-Cpne5 3	1.01005	11.5902	-10.5802	1530.92
AAV9-OE-Cpne5 4	1.98468	11.5902	-9.60555	779.04

## Sheet: FIG S2B
The samples used for plotting in Figure S2B were WT 1, 2, 4 for the WT group and KO 1, 2, 3 for the KO group.
the first batch:WT(n=2) vs KO(n=3)
Sample Name	Target Name	CT	Ct Mean
WT 1	CPNE5	27.539	27.7525
WT 1	CPNE5	27.9825	27.7525
WT 1	CPNE5	27.7362	27.7525
WT 1	β-actin	15.2861232757568(delete this technical duplicate)	14.2294
WT 1	β-actin	14.4561	14.2294
WT 1	β-actin	14.0027	14.2294
WT 2	CPNE5	27.5602	27.4307
WT 2	CPNE5	27.2608	27.4307
WT 2	CPNE5	27.4712	27.4307
WT 2	β-actin	13.9841022491455(delete this technical duplicate)	14.3378
WT 2	β-actin	14.5023	14.3378
WT 2	β-actin	14.1732	14.3378
KO 1	CPNE5	30.4103	30.556
KO 1	CPNE5	30.5608	30.556
KO 1	CPNE5	30.6968	30.556
KO 1	β-actin	14.3956	14.4276
KO 1	β-actin	14.5094	14.4276
KO 1	β-actin	14.3777	14.4276
KO 2	CPNE5	29.9698	29.9622
KO 2	CPNE5	29.9546	29.9622
KO 2	CPNE5	29.9623	29.9622
KO 2	β-actin	14.4013	14.4685
KO 2	β-actin	14.7219	14.4685
KO 2	β-actin	14.2822	14.4685
KO 3	CPNE5	29.4161	29.4497
KO 3	CPNE5	29.3792	29.4497
KO 3	CPNE5	29.5536	29.4497
KO 3	β-actin	14.4797	14.5266
KO 3	β-actin	14.5082	14.5266
KO 3	β-actin	14.5919	14.5266
Process of analysis(the first batch)
Sample Name	ΔCT = CT(CPNE5) − CT(β-actin)	ΔCT Control average(control group:WT 1,WT 2)	ΔΔCT =ΔCT-ΔCT Control average(control group)	Relative expression=2^-(ΔΔCT)
WT 1	13.5231	13.308	0.215102	0.861485
WT 2	13.0929	13.308	-0.215102	1.16079
KO 1	16.1284	13.308	2.82036	0.141576
KO 2	15.4938	13.308	2.18573	0.219801
KO 3	14.9231	13.308	1.61502	0.326461
the second batch:WT(n=2) vs KO(n=2)
Sample Name	Target Name	CT	Ct Mean
WT 3	CPNE5	28.1224	28.0053
WT 3	CPNE5	28.0925	28.0053
WT 3	CPNE5	27.8009	28.0053
WT 3	β-actin	15.0079	15.1243
WT 3	β-actin	15.1115	15.1243
WT 3	β-actin	15.2533	15.1243
WT 4	CPNE5	27.7067	27.9099
WT 4	CPNE5	28.0407	27.9099
WT 4	CPNE5	27.9824	27.9099
WT 4	β-actin	15.2509	15.3118
WT 4	β-actin	15.2849	15.3118
WT 4	β-actin	15.3995	15.3118
KO 4	CPNE5	29.43	29.4857
KO 4	CPNE5	29.5414	29.4857
KO 4	CPNE5	31.5620269775391(delete this technical duplicate)	29.4857
KO 4	β-actin	15.4368	15.5449
KO 4	β-actin	15.4959	15.5449
KO 4	β-actin	15.7019	15.5449
KO 5	CPNE5	29.7152	29.9409
KO 5	CPNE5	30.0086	29.9409
KO 5	CPNE5	30.0988	29.9409
KO 5	β-actin	15.5647	15.6452
KO 5	β-actin	15.617	15.6452
KO 5	β-actin	15.7538	15.6452
Process of analysis(the first batch)
Sample Name	ΔCT = CT(CPNE5) − CT(β-actin)	ΔCT Control average(control group:WT 3,WT 4)	ΔΔCT =ΔCT-ΔCT Control average(control group)	Relative expression=2^-(ΔΔCT)
WT 3	12.881	12.7396	0.14143	0.90662
WT 4	12.5982	12.7396	-0.14143	1.103
KO 3	13.9408	12.7396	1.20123	0.434904
KO 4	14.2957	12.7396	1.55608	0.340074

## Sheet: FIG S7A
The samples used for plotting in Figure S7A.
Sample Name	Target Name	CT	Ct Mean
NC 1	CPNE5	23.0613	23.2252
NC 1	CPNE5	23.4915	23.2252
NC 1	CPNE5	23.1227	23.2252
NC 1	β-actin	18.8601	18.9136
NC 1	β-actin	18.7691	18.9136
NC 1	β-actin	19.1118	18.9136
NC 2	CPNE5	22.7594	22.6895
NC 2	CPNE5	22.6222	22.6895
NC 2	CPNE5	22.6869	22.6895
NC 2	β-actin	18.831	18.7234
NC 2	β-actin	18.5063	18.7234
NC 2	β-actin	18.8329	18.7234
NC 3	CPNE5	22.2542362213135(delete this technical duplicate)	23.2322
NC 3	CPNE5	23.3469	23.2322
NC 3	CPNE5	23.1176	23.2322
NC 3	β-actin	18.7725	18.982
NC 3	β-actin	19.2038	18.982
NC 3	β-actin	18.9697	18.982
si-Cpne5-1 1	CPNE5	24.3061	24.0182
si-Cpne5-1 1	CPNE5	24.0138	24.0182
si-Cpne5-1 1	CPNE5	23.7345	24.0182
si-Cpne5-1 1	β-actin	18.4886	18.3687
si-Cpne5-1 1	β-actin	18.3238	18.3687
si-Cpne5-1 1	β-actin	18.2936	18.3687
si-Cpne5-1 2	CPNE5	25.2304	25.5128
si-Cpne5-1 2	CPNE5	25.6743	25.5128
si-Cpne5-1 2	CPNE5	25.6336	25.5128
si-Cpne5-1 2	β-actin	18.7231	18.8404
si-Cpne5-1 2	β-actin	19.1313	18.8404
si-Cpne5-1 2	β-actin	18.6667	18.8404
si-Cpne5-1 3	CPNE5	24.5454	24.4378
si-Cpne5-1 3	CPNE5	24.1607	24.4378
si-Cpne5-1 3	CPNE5	24.6072	24.4378
si-Cpne5-1 3	β-actin	17.8841	18.0911
si-Cpne5-1 3	β-actin	18.1637	18.0911
si-Cpne5-1 3	β-actin	18.2253	18.0911
si-Cpne5-2 1	CPNE5	24.9301	24.9597
si-Cpne5-2 1	CPNE5	25.0043	24.9597
si-Cpne5-2 1	CPNE5	24.9448	24.9597
si-Cpne5-2 1	β-actin	18.393	18.501
si-Cpne5-2 1	β-actin	18.5327	18.501
si-Cpne5-2 1	β-actin	18.5772	18.501
si-Cpne5-2 2	CPNE5	24.8484439849854(delete this technical duplicate)	25.5489
si-Cpne5-2 2	CPNE5	25.5269	25.5489
si-Cpne5-2 2	CPNE5	25.571	25.5489
si-Cpne5-2 2	β-actin	18.86	18.8079
si-Cpne5-2 2	β-actin	18.8394	18.8079
si-Cpne5-2 2	β-actin	18.7242	18.8079
si-Cpne5-2 3	CPNE5	25.4905	25.5177
si-Cpne5-2 3	CPNE5	25.8778	25.5177
si-Cpne5-2 3	CPNE5	25.185	25.5177
si-Cpne5-2 3	β-actin	17.5461	17.7656
si-Cpne5-2 3	β-actin	17.817	17.7656
si-Cpne5-2 3	β-actin	17.9336	17.7656
si-Cpne5-3 1	CPNE5	24.7664	24.7294
si-Cpne5-3 1	CPNE5	24.5706	24.7294
si-Cpne5-3 1	CPNE5	24.8512	24.7294
si-Cpne5-3 1	β-actin	18.2243	18.1901
si-Cpne5-3 1	β-actin	17.9018	18.1901
si-Cpne5-3 1	β-actin	18.4442	18.1901
si-Cpne5-3 2	CPNE5	23.7014	23.9892
si-Cpne5-3 2	CPNE5	24.0965	23.9892
si-Cpne5-3 2	CPNE5	24.1698	23.9892
si-Cpne5-3 2	β-actin	17.742	17.6811
si-Cpne5-3 2	β-actin	17.6202	17.6811
si-Cpne5-3 2	β-actin	16.3181171417236(delete this technical duplicate)	17.6811
si-Cpne5-3 3	CPNE5	24.4527	24.4638
si-Cpne5-3 3	CPNE5	24.5279	24.4638
si-Cpne5-3 3	CPNE5	24.4107	24.4638
si-Cpne5-3 3	β-actin	18.6789	18.86
si-Cpne5-3 3	β-actin	19.0966	18.86
si-Cpne5-3 3	β-actin	18.8045	18.86
Process of analysis(the first batch)
Sample Name	ΔCT = CT(CPNE5) − CT(β-actin)	ΔCT Control average(control group: NC 1, NC 2, NC 3)	ΔΔCT =ΔCT-ΔCT Control average(control group)	Relative expression=2^-(ΔΔCT)
NC 1	4.31151	4.17595	0.135562	0.910315
NC 2	3.96612	4.17595	-0.209832	1.15655
NC 3	4.25022	4.17595	0.0742696	0.949823
si-Cpne5-1 1	5.64948	4.17595	1.47353	0.360099
si-Cpne5-1 2	6.67239	4.17595	2.49644	0.177214
si-Cpne5-1 3	6.34669	4.17595	2.17074	0.222097
si-Cpne5-2 1	6.45877	4.17595	2.28282	0.205496
si-Cpne5-2 2	6.74109	4.17595	2.56514	0.168973
si-Cpne5-2 3	7.75218	4.17595	3.57623	0.0838394
si-Cpne5-3 1	6.53931	4.17595	2.36336	0.194338
si-Cpne5-3 2	6.30812	4.17595	2.13217	0.228115
si-Cpne5-3 3	5.60376	4.17595	1.42782	0.371693
